# Supplementary material for: Characterisation of the Novel Cutibacterium acnes Phage KIT09 and First Report of CRISPR-Cas-Independent Bacteriophage Resistance in Phylotype IA1
Source: Int J Mol Sci. 2025 Dec 18;26(24):12166. doi: 10.3390/ijms262412166 (PMC12733950; doi:10.3390/ijms262412166)
Supplement: Supplementary file 1 [file ijms-26-12166-s001.zip]

Archive with 1 entries (1 files):
- ijms-4024250-supplementary.pdf
